# Supplementary material for: Changes in the Gut Bacteria Composition of Healthy Men with the Same Nutritional Profile Undergoing 10-Week Aerobic Exercise Training: A Randomized Controlled Trial
Source: Nutrients. 2021 Aug 18;13(8):2839. doi: 10.3390/nu13082839 (PMC8398245; doi:10.3390/nu13082839)
Supplement: Supplementary file 1 [file nutrients-13-02839-s001.zip]

Archive with 3 entries (2 files):
- nutrients-1292612-supplementary/
- nutrients-1292612-supplementary/nutrients-1292612-supplementary.pdf
- nutrients-1292612-supplementary/Supplementary Tables.xlsx
