# Supplementary material for: Changes in the Gut Bacteria Composition of Healthy Men with the Same Nutritional Profile Undergoing 10-Week Aerobic Exercise Training: A Randomized Controlled Trial
Source: Nutrients. 2021 Aug 18;13(8):2839. doi: 10.3390/nu13082839 (PMC8398245; doi:10.3390/nu13082839)
Supplement: Supplementary file 1 [file nutrients-13-02839-s001.zip › nutrients-1292612-supplementary/Supplementary Tables.xlsx]

## Sheet: S1_Participants_distribution
Supplemental Table 1. Participants' distribution between groups considering the baseline values of BMI and VO2peak variables.
Group Allocation	VO2peak (ml.kg-1.min-1)		BMI (kg/m²)
	<37	≥37	<25	≥25
Control	5	7	7	5
Exercise	6	6	5	7
Total	11	13	12	12
Right before the randomization process, all the included subjects were matched for their VO2peak. Initially, the subjects were classified as below or above 37 ml.kg-1.min-1, following the reference used by Estaki et al (2016). Then, the volunteers that showed a VO2peak less than 37 were firstly randomized into control or exercise group. Next, the subjects that showed a VO2peak ≥ 37 were randomize…

## Sheet: S2_Food_intake
Supplemental Table 2. Total daily energy and nutrients intake before, during and after 10-week period.
NUTRIENTS AND FOOD GROUPS	PRE			WEEK 5		POST
	CG (n=12)	EG (n=12)	p*	CG (n=12)	EG (n=11)	CG (n=12)	EG (n=12)	p#
Energy (kcal/day)	2083.81 ± 368.88	2452.64 ± 717.00	0.12	2229.17 ± 581.56	2101.43 ± 679.77	1919.19 ± 485.90	2035.65 ± 708.31	0.21
Carbohydrate (g/day)+	274.72 ± 69.05	316.33 ± 126.33	0.32	286.83 ± 109.44	262.85 ± 107.32	248.24 ± 75.29	276.78 ± 109.34	0.36
Carbohydrate (E%)	52.65 ± 7.99	51.11 ± 8.70	0.66	50.47 ± 9.06	49.55 ± 7.43	51.44 ± 6.13	52.96 ± 4.09	0.43
Protein (g/day)+	94.69 ± 39.62	100.71 ± 34.05	0.69	99.94 ± 21.37	105.62 ± 23.79	86.93 ± 26.76	94.67 ± 35.74	0.97
Protein (E%)	18.25 ± 6.58	16.61 ± 3.71	0.46	18.62 ± 4.26	20.93 ± 4.19	18.58 ± 5.46	18.72 ± 4.41	0.11
Protein (g/kg/day)	1.24 ± 0.34	1.31 ± 0.41	0.65	-	-	1.20 ± 0.33	1.25 ± 0.49	0.88
Total Fat (g/day)+	67.35 ± 16.31	87.15 ± 30.84	0.62	73.92 ± 22.07	69.70 ± 25.97	64.41 ± 21.54	94.67 ± 35.74	0.08
Total Fat (E%)	29.17 ± 5.59	32.27 ± 6.32	0.22	30.08 ± 5.76	29.51 ± 5.44	29.80 ± 4.69	28.52 ± 5.41	0.31
Saturated Fat (g/day)	15.12 ± 10.44	17.36 ± 11.19	0.29	25.14 ± 9.07	23.19 ± 9.29	20.92 ± 5.80	20.65 ± 7.97	0.14
MONO Fat (g/day)+	15.10 ± 10.44	17.33 ± 11.17	0.61	16.11 ± 6.07	19.87 ± 7.97	15.10 ± 7.21	12.62 ± 3.87	0.21
POLY Fat (g/day)	10.33 ± 5.92	8.90 ± 5.30	0.54	9.64 ± 3.25	10.02 ± 4.47	7.83 ± 4.86	8.25 ± 4.00	0.66
Cholesterol (mg/day)+	242.48 ± 153.67	311.82 ± 236.85	0.40	280.81 ± 117.17	266.96 ± 177.80	228.34 ± 120.41	248.85 ± 132.29	0.82
Fiber (g/day)	15.27 ± 4.73	18.79 ± 13.38	0.40	15.11 ± 3.42	20.39 ± 8.13	14.16 ± 6.53	16.59 ± 10.04	0.25
Water (ml/day)	1277.91 ± 848.78	1468.75 ± 555.05	0.52	-	-	1277.91 ± 848.78	1468.75 ± 555.05	0.99
CBT (g/day)	373.35 ± 231.51	352.47 ± 155.32	0.79	-	-	-	-	-
Fruits (g/day)	129.22 ± 131.35	267.51 ± 272.50	0.12	-	-	-	-	-
VL+ (g/day)	326.69 ± 208.79	279.40 ± 180.50	0.55	-	-	-	-	-
Eggs (g/day)	24.39 ± 29.45	20.09 ± 22.01	0.68	-	-	-	-	-
Dairy+ (g/day)	362.65 ± 280.97	225.37 ± 275.60	0.23	-	-	-	-	-
Meats (g/day)	154.25 ± 93.49	175.15 ± 110.65	0.62
Fish (g/day)	22.58 ± 24.09	71.17 ± 109.58	0.14
Sweets (g/day)	25.46 ± 22.62	46.00 ± 35.72	0.11
Data are presented as mean ± standard deviation. + Transformed into log for analysis. * The p-value refers to the main effect of the group at the pre intervention by Student's T-test. # The p-value refers to the group x time interaction by ANOVA two way with repeated measures. Data from week 5 were obtained from three daily food record. Legend: CG: control group; EG: training group; PRE: pre-inte…

## Sheet: S3_Frequency_per_sample
Supplemental Table 3. Frequency of reads per sample and respective metadata.
Subject_ID	Group	Reads	VO2peak	BMI	Fat Mass %	Free Fat Mass %	F/B ratio
S5.1	exercise_pre	4545	35.23	26.03	41.1	58.9	0.433
S1.1	control_pre	4370	31.85	26.26	36.6	63.4	3.676
S21.2	exercise_post	4298	48.18	19.36	5.4	94.6	1.088
S9.1	control_pre	4216	28.17	28.96	39.3	60.7	0.366
S14.1	control_pre	3856	33.36	22.32	25.6	74.4	0.699
S10.1	control_pre	3836	40.3	21.46	15.6	84.4	1.915
S13.1	exercise_pre	3716	28.02	29.99	24.3	75.7	0.765
S24.2	control_post	3680	37.96	22.97	18.4	81.6	0.521
S4.1	control_pre	3662	40.2	27.77	34.2	65.8	0.403
S3.1	control_pre	3652	40.6	21.47	12.1	87.9	0.336
S19.2	control_post	3512	37.51	24.14	22.2	77.8	0.844
S18.2	control_post	3357	36.97	18.62	3	97	4.974
S20.2	exercise_post	3347	41.14	25.15	17.8	82.2	0.739
S13.2	exercise_post	3261	36.17	29.99	26.2	73.8	0.371
S2.1	exercise_pre	3180	23.52	29.76	31.8	68.2	0.934
S22.2	control_post	3169	35.02	25.97	26.6	73.4	1.756
S23.2	exercise_post	3094	45.92	27.29	22.5	77.5	1.041
S18.1	control_pre	3035	41.54	18.55	2.6	97.4	7.745
S21.1	exercise_pre	3003	46.33	19.03	4.9	95.1	0.661
S15.1	exercise_pre	2945	43.96	19.44	14.2	85.8	0.672
S6.1	control_pre	2889	36.23	25.69	24.6	75.4	1.02
S4.2	control_post	2848	39.35	27.6	41.7	58.3	0.416
S16.2	control_post	2820	42.7	19.22	3	97	0.685
S23.1	exercise_pre	2734	42.29	26.31	20.7	79.3	1.088
S11.1	exercise_pre	2724	25.08	29.57	44.1	55.9	1.924
S24.1	control_pre	2719	38.94	23.3	11.9	88.1	0.341
S22.1	control_pre	2682	33.49	25.62	29.2	70.8	0.733
S19.1	control_pre	2677	43.62	23.71	25.3	74.7	1.035
S9.2	control_post	2654	29.58	28.64	29.7	70.3	0.806
S12.1	exercise_pre	2637	41.91	20.08	12.6	87.4	0.579
S10.2	control_post	2627	38.39	21.55	12.7	87.3	0.921
S7.2	exercise_post	2595	36.8	22.84	18.8	81.2	1.714
S7.1	exercise_pre	2539	30.62	22.69	17.5	82.5	2.024
S8.1	exercise_pre	2521	33.29	26.56	30.1	69.9	0.561
S17.2	exercise_post	2519	43.33	28.72	24.7	75.3	0.905
S14.2	control_post	2514	34	22.02	25.3	74.7	1.639
S20.1	exercise_pre	2487	39.41	24.82	16.8	83.2	0.737
S5.2	exercise_post	2420	41.59	25.01	33.5	66.5	0.561
S17.1	exercise_pre	2419	40.33	29.09	25	75	1.329
S16.1	control_pre	2405	40.1	19.02	5.5	94.5	3.751
S15.2	exercise_post	2387	49.23	19.62	11.4	88.6	1.326
S1.2	control_post	2338	29.08	26.68	37.5	62.5	4.731
S2.2	exercise_post	2111	37.61	27.35	25.8	74.2	0.558
S6.2	control_post	2056	41.76	26.36	26.7	73.3	0.667
S8.2	exercise_post	1941	45.36	26.42	29	71	0.927
S11.2	exercise_post	1861	34.99	27.34	35	65	1.709
S3.2	control_post	1831	42.89	21.25	15.5	84.5	1.159
S12.2	exercise_post	1811	54.52	19.74	9.7	90.3	0.984
This table was organized according to the decrescent order of 'Reads'. Each row shows the data from each subject and their respective metadata. F/B ratio was calculated based on the relative abundance of the phyla. Legend: VO2peak: peak oxygen consumption; BMI: body massa index; F/B: firmicutes to bacteroidetes ratio.

## Sheet: S4_Alpha_diversity
Supplemental Table 4. Alpha diversity analysis.
Groups	Time	Final Sequences	OTUs	Shannon	Observed species	Pielou evenness
CG	Pre (n=12)	3,333.25 ± 672.16	262.33 ± 32.68	6.41 ± 0.53	226.50 ± 36.49	0.83 ± 0.04
	Post (n=12)	2,783.83 ± 569.39	273.33 ± 45.53	6.66 ± 0.42	243.41 ± 35.79	0.85 ± 0.04
EG	Pre (n=12)	2,954.17 ± 620.21	268.50 ± 41.76	6.72 ± 0.44	240.33 ± 37.93	0.86 ± 0.02
	Post (n=12)	2,637.08 ± 740.52	263.83 ± 41.10	6.76 ± 0.41	240.33 ± 33.43	0.86 ± 0.03
Data are presented as mean ± standard deviation and analyzed by ANOVA two-way with "group" and "time" as factors. All indices were obtained from the analysis of the core-metric-phylogenetic command, which was based on 1,667 sequences per sample according to the rarefaction curve. There were no significant differences in alpha diversity. Legend: CG: control group; EG: exercise group; PRE: baseline…

## Sheet: S5_PERMANOVA
Supplemental Table 5. Variations in the average community structure.
Group 1	Group 2	Mean Distance (SE)	Sample size	Permutations	pseudo-F	p-value	q-value
control_pre	control_post	0.537 (0.006)	24	999	0.4068271223311953	0.999	0.999
control_pre	exercise_pre	0.58 (0.005)	24	999	0.9063457822613048	0.622	0.933
control_pre	exercise_post	0.555 (0.005)	24	999	0.8941786990035359	0.594	0.933
control_post	exercise_pre	0.577 (0.005)	24	999	0.9288889082003026	0.562	0.933
control_post	exercise_post	0.555 (0.005)	24	999	0.9704506262919709	0.47	0.933
exercise_pre	exercise_post	0.568 (0.006)	24	999	0.46341386969485265	0.994	0.999
The results of Permutational ANOVA (PERMANOVA) are presented as the mean distance calculated by the interaction between the above groups and time according to Unweighted Unifrac distance matrix. Legend: SE: Standard Error of Mean.

## Sheet: S6_Gut_microbiota_composition
Supplemental Table 6. Relative abundance from all detected phyla, and from family and genera presented in at least 50% of samples.
TAXA (Phyla, Family and Genera)	CONTROL GROUP		EXERCISE GROUP
	PRE (n=12)	POST (n=12)	PRE (n=12)	POST (n=12)
FIRMICUTES	43.62 [23.57; 67.20]	41.89 [24.45; 59.86]	37.64 [20.88; 64.35]	42.93 [20.94; 62.27]
Streptococcaceae	0 [0; 0.16]	0 [0; 0]	0 [0; 0.08]	0.06 [0; 0.17]
Streptococcus	0 [0; 0.16]	0 [0; 0]	0 [0; 0.08]	0.06 [0; 0.17]
Clostridiales order; Unclassified family_1	0.15 [0; 0.73]	0.14 [0; 1.87]	0.18 [0; 0.53]	0.09 [0; 1.02]
Unclassified genus	0.15 [0; 0.73]	0.14 [0; 1.87]	0.18 [0; 0.53]	0.09 [0; 1.02]
Clostridiales order; Unclassified family_2	0.73 [0.03; 1.58]	1.13 [0; 7.24]	0.69 [0; 5.96]	0.71 [0; 2.53]
Unclassified genus	0.73 [0.03; 1.58]	1.13 [0; 7.24]	0.69 [0; 5.96]	0.71 [0; 2.53]
Christensenellaceae	0 [0; 1.41]	0 [0; 2.53]	0 [0.05; 0.96]	0.04 [0; 1.31]
Unclassified genus	0 [0; 1.41]	0 [0; 2.53]	0 [0.05; 0.96]	0.04 [0; 1.31]
Clostridiaceae	0.03 [0; 0.29]	0 [0; 0.41]	0.07 [0; 0.48]	0.08 [0; 0.33]
Clostridium	0.03 [0; 0.29]	0 [0; 0.41]	0.07 [0; 0.28]	0.08 [0; 0.33]
Lachnospiraceae	7.12 [3.49; 26.40]	7.28 [5.17; 18.89]	10.54 [3.77; 20.15]	14.08 [7.97; 28.28]
Unclassified genus_1	1.55 [0.24; 13.59]	1.78 [0.11; 13.92]	0.95 [0; 8.74]	1.15 [0; 12.57]
Unclassified genus_2	0.26 [0.10; 0.88]	0.30 [0.08; 2.94]	0.57 [0.20; 2.39]	0.52 [0.11; 2.11]
Blautia	0.41 [0.08; 1.75]	0.73 [0.30; 1.70]	0.48 [0; 1.49]	0.50 [0.11; 3.90]
Butyrivibrio	0.09 [0; 15.88]	0 [0; 1.73]	0 [0; 6.23]	0 [0; 19.66]
Clostridium	0.26 [0.05; 0.98]	0.52 [0; 4.21]	0.26 [0; 1.93]	0.41 [0; 1.12]
Coprococcus	0.23 [0; 2.68]	0.47 [0.04; 0.99]	0.41 [0; 2.15]	0.50 [0; 2.76]
Dorea	0.26 [0.08; 0.99]	0.35 [0.14; 0.74]	0.23 [ 0.11; 0.40]	0.23 [0; 0.52]
Lachnospira	0.78 [0.13; 7.71]	0.29 [0; 5.43]	1.41 [0; 7.71]	0.93 [0.35; 5.52]
Roseburia	1.06 [0.11; 4.55]	1.32 [0; 5.25]	3.69 [0.25; 7.60]	3.40 [0.19; 21.70]
[Ruminococcus]	0.06 [0; 1.04]	0.15 [0; 0.35]	0.21 [0; 0.62]	0.14 [0; 1.16]
Ruminococcaceae	14.20 [5.45; 57.84]	15.57 [2.18; 43.58]	15.61 [0.37; 41.59]	17.69 [5.92; 40.11]
Unclassified genus_1	1.36 [0; 3.84]	1.77 [0; 7.24]	1.20 [0; 10.28]	2.00 [0.34; 23.62]
Unclassified genus_2	5.56 [0.62; 32.04]	10.18 [0; 30.80]	3.82 [0.05; 24.85]	5.70 [2.82; 10.94]
Butyricicoccus	0.24 [0; 0.14]	0 [0; 0.81]	0 [0; 0.12]	0 [0; 0.10]
Faecalibacterium	2.58 [0.24; 6.27]	2.11 [0.94; 4.00]	2.91 [0.05; 13.80]	3.18 [0.73; 6.16]
Gemmiger	0.47 [0; 30.92]	0.92 [0; 3.38]	0.58 [0; 3.10]	0.83 [0; 5.51]
Oscillospira	0.29 [0.03; 1.11]	0.44 [0; 0.88]	0.40 [0; 1.63]	0.44 [0; 1.20]
Ruminococcus	0.45 [0.08; 14.76]	0.82 [0.06; 14.24]	1.21 [0.05; 5.19]	0.81 [0.30; 7.72]
Subdoligranulum	0 [0; 0.34]	0 [0; 0.15]	0 [0; 0.13]	0 [0; 0.61]
Veillonellaceae	7.90 [0.55; 29.82]	4.81 [0.88; 24.66]	5.00 [0.77; 17.92]	6.85 [1.19; 12.63]
Dialister	4.46 [0; 29.82]	0.08 [0; 24.66]	0.10 [0; 7.76]	0.26 [0; 12.63]
Phascolarctobacterium	0.95 [0; 16.89]	1.25 [0; 3.70]	2.95 [0; 12.36]	4.34 [0; 9.00]
Erysipelotrichaceae	0.99 [0; 6.83]	1.37 [0.08; 5.86]	0.9 [0; 16.55]	0.79 [0.14; 2.25]
Unknown genus	0.16 [0; 0.55]	0.41 [0; 0.90]	0.23 [0; 1.98]	0.34 [0; 1.03]
[Eubacterium]	0.67 [0; 5.73]	0.54 [0; 4.83]	0 [0; 1.97]	0.03 [0; 1.96]
BACTEROIDETES	49.18 [8.13; 72.56]	45.75 [11.55; 65.58]	49.83 [27.31; 63.67]	45.67 [35.49; 63.09]
Bacteroidaceae	5.46 [0.46; 65.30]	11.76 [0.50; 45.93]	23.46 [0.22; 61.72]	14.63 [0.18; 59.21]
Bacteroides	5.46 [0.46; 65.30]	11.76 [0.50; 45.93]	23.46 [0.22; 61.72]	14.63 [0.18; 59.21]
Porphyromonadaceae	0.75 [0; 3.98]	0.74 [0.07; 2.52]	1.02 [0; 5.24]	0.84 [0; 4.80]
Parabacteroides	0.75 [0; 3.98]	0.74 [0.07; 2.52]	1.03 [0; 5.24]	0.84 [0; 4.80]
Prevotellaceae	20.06 [0.16; 68.67]	16.73 [0.11; 58.64]	2.05 [0; 49.03]	26.35 [0; 46.34]
Prevotella	20.06 [0.16; 68.67]	16.73 [0.11; 58.64]	2.05 [0; 49.03]	26.35 [0; 46.34]
S24-7	0 [0; 2.42]	0.51 [0; 7.72]	0.17 [0; 26.29]	0.05 [0; 11.07]
Unclassified genus	0 [0; 2.42]	0.51 [0; 7.72]	0.17 [0; 26.30]	0.05 [0; 11.08]
Odoribacteraceae	0.11 [0; 0.83]	0.20 [0; 0.91]	0.17 [0; 0.42]	0.16 [0; 0.32]
Odoribacter	0.11 [0; 0.83]	0.20 [0; 0.91]	0.17 [0; 0.42]	0.16 [0; 0.32]
PROTEOBACTERIA	3.32 [0.29; 11.39]	2.83 [0.21; 23.03]	5.79 [1.27; 51.66]	3.03 [0.69; 22.26]
Alcaligenaceae	0.45 [0; 3.17]	0.63 [0; 3.93]	0.85 [0; 11.78]	0.74 [0.08; 3.3]
Sutterella	0.45 [0; 3.17]	0.63 [0; 3.93]	0.85 [0; 11.78]	0.74 [0.08; 3.22]
Desulfovibrionaceae	0.29 [0; 5.11]	0.49 [0.08; 2.63]	0.47 [0.18; 2.63]	0.09 [0; 3.31]
Bilophila	0.12 [0; 0.87]	0.16 [0; 2.64]	0.04 [0; 1.26]	0 [0; 0.39]
Desulfovibrio	0.08 [0; 4.24]	0.19 [0; 1.17]	0.30 [0; 2.32]	0 [0; 2.93]
Enterobacteriaceae	0.19 [0; 9.48]	0.15 [0; 2.92]	0.32 [0; 49.24]	0.30 [0; 1.60]
Unclassified genus	0 [0; 0.53]	0.01 [0; 0.53]	0 [0; 3.26]	0.05 [0; 0.41]
Shigella	0.15 [0; 9.15]	0.05 [0; 2.56]	0.11 [0; 45.99]	0.19 [0; 1.27]
Pasteurellaceae	0 [0; 2.18]	0 [0; 0.25]	0.02 [0; 5.40]	0.10 [0; 3.89]
Unclassified genus	0 [0; 2.15]	0 [0; 0.23]	0.02 [0; 5.22]	0.09 [0; 3.89]
VERRUCOMICROBIA	0.02 [0; 16.93]	0.3 [0; 26.98]	0.28 [0; 5.12]	0.41[0; 1.9]
Verrucomicrobiaceae	0.02 [0; 16.94]	0.31 [0; 26.99]	0.28 [0; 5.13]	0.42 [0; 1.91]
Akkermansia	0.02 [0; 16.94]	0.31 [0; 26.99]	0.28 [0; 5.13]	0.42 [0; 1.91]
ACTINOBACTERIA	0.67 [0.18; 7.85]	1.90 [0; 4.36]	0.51 [0; 4.13]	0.61 [0; 12.46]
Bifidobacteriaceae	0.03 [0; 2.24]	0.67 [0; 3.66]	0 [0; 2.44]	0.20 [0; 10.46]
Bifidobacterium	0.03 [0; 2.24]	0.67 [0; 3.66]	0 [0; 2.44]	0.20 [0; 10.46]
Coriobacteriaceae	0.32 [0; 5.61]	0.68 [0.45; 2.68]	0.30 [0; 1.86]	0.31 [0; 4.96]
Collinsella	0.32 [0; 5.61]	0.62 [0; 2.44]	0.30 [0; 1.86]	0.31 [0; 4.96]
TENERICUTES	0 [0; 3.11]	0 [0; 0.28]	0 [0; 4.53]	0 [0; 2.40]
RF39_Unclassified family	0 [0; 3.11]	0 [0; 0.28]	0 [0; 1.78]	0 [0; 2.40]
Unclassified genus	0 [0; 3.11]	0 [0; 0.28]	0 [0; 1.78]	0 [0; 2.40]
CYANOBACTERIA	0 [0; 4.78]	0.08 [0; 39.29]	0 [0; 2.89]	0 [0; 1.95]
FUSOBACTERIA	0 [0; 0.31]	0 [0; 0]	0 [0; 0]	0 [0; 0]
ELUSIMICROBIA	0 [0; 0]	0 [0; 0]	0 [0; 0.16]	0 [0; 2.37]
LENTIPHAERAE	0 [0; 0.52]	0 [0; 1.29]	0 [0; 1.03]	0 [0; 1.39]
Unclassified' refers to taxa that were not namely identified from Greengenes database. Each taxa is presented as median read counts [Minimum; Maximum Value]. There were no significant differences between groups or time points (p>0.05 performed by ANOVA two way or Kruskal-Wallis). Legend: PRE: baseline; POST: post intervention.

## Sheet: S7_Genera_differences
Supplemental Table 7. Intragroup variations at the genus level.
KINGDOM	PHYLUM	CLASS	ORDER	FAMILY	GENUS	∆ CONTROL GROUP*	∆ EXERCISE GROUP*	p value
Bacteria	Actinobacteria	Actinobacteria	Bifidobacteriales	Bifidobacteriaceae	Bifidobacterium	0.4902	0.5418	0.5335
Bacteria	Actinobacteria	Coriobacteriia	Coriobacteriales	Coriobacteriaceae	Collinsella	-0.102	0.3087	0.5234
Bacteria	Bacteroidetes	Bacteroidia	Bacteroidales	Bacteroidaceae	Bacteroides	-0.8129	-3.62	0.4808
Bacteria	Bacteroidetes	Bacteroidia	Bacteroidales	Porphyromonadaceae	Parabacteroides	-0.1175	-0.02033	0.8333
Bacteria	Bacteroidetes	Bacteroidia	Bacteroidales	Prevotellaceae	Prevotella	-4.836	6.57	0.1882
Bacteria	Bacteroidetes	Bacteroidia	Bacteroidales	S24-7		1.802	-1.645	0.1488
Bacteria	Bacteroidetes	Bacteroidia	Bacteroidales	[Odoribacteraceae]	Odoribacter	0.07524	-0.04828	0.2492
Bacteria	Firmicutes	Bacilli	Lactobacillales	Streptococcaceae	Streptococcus	-0.01876	0.0374	0.0206#
Bacteria	Firmicutes	Clostridia	Clostridiales			0.1624	-0.0363	0.1782
Bacteria	Firmicutes	Clostridia	Clostridiales			1.406	-0.8724	0.0251#
Bacteria	Firmicutes	Clostridia	Clostridiales	Christensenellaceae		0.007631	0.001572	0.9306
Bacteria	Firmicutes	Clostridia	Clostridiales	Clostridiaceae	Clostridium	0.03449	0.0175	0.8721
Bacteria	Firmicutes	Clostridia	Clostridiales	Lachnospiraceae		0.9427	1.211	0.8145
Bacteria	Firmicutes	Clostridia	Clostridiales	Lachnospiraceae		0.2378	-0.162	0.2913
Bacteria	Firmicutes	Clostridia	Clostridiales	Lachnospiraceae	Blautia	0.1603	0.1926	0.3474
Bacteria	Firmicutes	Clostridia	Clostridiales	Lachnospiraceae	Butyrivibrio	-2.643	1.838	0.1392
Bacteria	Firmicutes	Clostridia	Clostridiales	Lachnospiraceae	Clostridium	0.676	0.06916	0.504
Bacteria	Firmicutes	Clostridia	Clostridiales	Lachnospiraceae	Coprococcus	-0.06236	0.3438	0.8874
Bacteria	Firmicutes	Clostridia	Clostridiales	Lachnospiraceae	Dorea	0.07267	0.01769	0.536
Bacteria	Firmicutes	Clostridia	Clostridiales	Lachnospiraceae	Lachnospira	-0.5755	-0.7311	0.8045
Bacteria	Firmicutes	Clostridia	Clostridiales	Lachnospiraceae	Roseburia	0.379	1.96	0.6707
Bacteria	Firmicutes	Clostridia	Clostridiales	Lachnospiraceae	[Ruminococcus]	-0.06136	0.05021	0.7987
Bacteria	Firmicutes	Clostridia	Clostridiales	Ruminococcaceae		0.8968	0.6737	0.7553
Bacteria	Firmicutes	Clostridia	Clostridiales	Ruminococcaceae		1.993	-0.7796	0.9774
Bacteria	Firmicutes	Clostridia	Clostridiales	Ruminococcaceae	Butyricicoccus	-0.02787	0.003935	0.1964
Bacteria	Firmicutes	Clostridia	Clostridiales	Ruminococcaceae	Faecalibacterium	-0.513	-1.439	0.5367
Bacteria	Firmicutes	Clostridia	Clostridiales	Ruminococcaceae	Gemmiger	-2.316	0.7481	0.4868
Bacteria	Firmicutes	Clostridia	Clostridiales	Ruminococcaceae	Oscillospira	0.09249	-0.009101	0.4884
Bacteria	Firmicutes	Clostridia	Clostridiales	Ruminococcaceae	Ruminococcus	-0.5805	0.7653	0.4776
Bacteria	Firmicutes	Clostridia	Clostridiales	Ruminococcaceae	Subdoligranulum	-0.01813	0.06132	0.1332
Bacteria	Firmicutes	Clostridia	Clostridiales	Veillonellaceae	Dialister	-0.4723	0.9592	0.8861
Bacteria	Firmicutes	Clostridia	Clostridiales	Veillonellaceae	Phascolarctobacterium	-1.128	-0.04174	0.5495
Bacteria	Firmicutes	Erysipelotrichi	Erysipelotrichales	Erysipelotrichaceae		0.1611	0.02432	0.9999
Bacteria	Firmicutes	Erysipelotrichi	Erysipelotrichales	Erysipelotrichaceae	Catenibacterium	0.4189	-0.107	0.144
Bacteria	Firmicutes	Erysipelotrichi	Erysipelotrichales	Erysipelotrichaceae	[Eubacterium]	-0.1802	0.02772	0.573
Bacteria	Proteobacteria	Betaproteobacteria	Burkholderiales	Alcaligenaceae	Sutterella	0.2397	-0.7322	0.5512
Bacteria	Proteobacteria	Deltaproteobacteria	Desulfovibrionales	Desulfovibrionaceae	Bilophila	0.1499	-0.09229	0.5206
Bacteria	Proteobacteria	Deltaproteobacteria	Desulfovibrionales	Desulfovibrionaceae	Desulfovibrio	-0.3472	0.04714	0.7385
Bacteria	Proteobacteria	Gammaproteobacteria	Enterobacteriales	Enterobacteriaceae		0.01448	-0.2556	0.9442
Bacteria	Proteobacteria	Gammaproteobacteria	Enterobacteriales	Enterobacteriaceae	Shigella	-0.7011	-4.186	0.4772
Bacteria	Proteobacteria	Gammaproteobacteria	Pasteurellales	Pasteurellaceae		-0.1916	-0.4023	0.9467
Bacteria	Tenericutes	Mollicutes	RF39			-0.6745	-0.06642	0.3867
Bacteria	Verrucomicrobia	Verrucomicrobiae	Verrucomicrobiales	Verrucomicrobiaceae	Akkermansia	1.838	-0.5362	0.1741
*Columns show the mean difference (∆) in the relative abundance of each genus between the baseline and the post-intervention for control and exercise groups. For satistical analysis, it was considered the relative abundance of the genera presented in at least 50% of samples. After testing for normality of the data, unpaired T tests with Welch's correction or Mann-Whitney for independent samples w…

## Sheet: S8_ANCOM
Supplemental Table 8. ANCOM results from species level.
Species	clr	W
k__Bacteria;p__Actinobacteria;c__Actinobacteria;o__Actinomycetales;__;__;__	0.183684	0
k__Bacteria;p__Actinobacteria;c__Actinobacteria;o__Bifidobacteriales;f__Bifidobacteriaceae;g__Bifidobacterium;__	0.443596	0
k__Bacteria;p__Actinobacteria;c__Actinobacteria;o__Bifidobacteriales;f__Bifidobacteriaceae;g__Bifidobacterium;s__breve	0.19567	0
k__Bacteria;p__Actinobacteria;c__Coriobacteriia;o__Coriobacteriales;f__Coriobacteriaceae;g__;s__	0.493382	0
k__Bacteria;p__Actinobacteria;c__Coriobacteriia;o__Coriobacteriales;f__Coriobacteriaceae;g__Collinsella;__	0.769815	0
k__Bacteria;p__Actinobacteria;c__Coriobacteriia;o__Coriobacteriales;f__Coriobacteriaceae;g__Collinsella;s__aerofaciens	0.497599	0
k__Bacteria;p__Actinobacteria;c__Coriobacteriia;o__Coriobacteriales;f__Coriobacteriaceae;g__Slackia;s__	-0.0394446	0
k__Bacteria;p__Bacteroidetes;c__Bacteroidia;o__Bacteroidales;f__;g__;s__	0.761971	0
k__Bacteria;p__Bacteroidetes;c__Bacteroidia;o__Bacteroidales;f__Bacteroidaceae;g__Bacteroides;__	-0.201695	0
k__Bacteria;p__Bacteroidetes;c__Bacteroidia;o__Bacteroidales;f__Bacteroidaceae;g__Bacteroides;s__	-0.229525	0
k__Bacteria;p__Bacteroidetes;c__Bacteroidia;o__Bacteroidales;f__Bacteroidaceae;g__Bacteroides;s__caccae	-0.059834	0
k__Bacteria;p__Bacteroidetes;c__Bacteroidia;o__Bacteroidales;f__Bacteroidaceae;g__Bacteroides;s__eggerthii	-0.0706177	0
k__Bacteria;p__Bacteroidetes;c__Bacteroidia;o__Bacteroidales;f__Bacteroidaceae;g__Bacteroides;s__fragilis	0.00184864	0
k__Bacteria;p__Bacteroidetes;c__Bacteroidia;o__Bacteroidales;f__Bacteroidaceae;g__Bacteroides;s__ovatus	-0.786673	0
k__Bacteria;p__Bacteroidetes;c__Bacteroidia;o__Bacteroidales;f__Bacteroidaceae;g__Bacteroides;s__plebeius	0.210532	0
k__Bacteria;p__Bacteroidetes;c__Bacteroidia;o__Bacteroidales;f__Bacteroidaceae;g__Bacteroides;s__uniformis	-0.112959	0
k__Bacteria;p__Bacteroidetes;c__Bacteroidia;o__Bacteroidales;f__Porphyromonadaceae;g__Parabacteroides;s__	0.38882	0
k__Bacteria;p__Bacteroidetes;c__Bacteroidia;o__Bacteroidales;f__Porphyromonadaceae;g__Parabacteroides;s__distasonis	-0.449837	0
k__Bacteria;p__Bacteroidetes;c__Bacteroidia;o__Bacteroidales;f__Porphyromonadaceae;g__Parabacteroides;s__gordonii	-0.117741	0
k__Bacteria;p__Bacteroidetes;c__Bacteroidia;o__Bacteroidales;f__Prevotellaceae;g__Prevotella;s__	0.0226563	0
k__Bacteria;p__Bacteroidetes;c__Bacteroidia;o__Bacteroidales;f__Prevotellaceae;g__Prevotella;s__copri	1.54882	0
k__Bacteria;p__Bacteroidetes;c__Bacteroidia;o__Bacteroidales;f__Prevotellaceae;g__Prevotella;s__stercorea	0.675712	0
k__Bacteria;p__Bacteroidetes;c__Bacteroidia;o__Bacteroidales;f__S24-7;g__;s__	-0.0538244	0
k__Bacteria;p__Bacteroidetes;c__Bacteroidia;o__Bacteroidales;f__[Barnesiellaceae];__;__	-0.480993	0
k__Bacteria;p__Bacteroidetes;c__Bacteroidia;o__Bacteroidales;f__[Barnesiellaceae];g__;s__	0.0568284	0
k__Bacteria;p__Bacteroidetes;c__Bacteroidia;o__Bacteroidales;f__[Barnesiellaceae];g__Barnesiella;s__intestinihominis	0.440847	0
k__Bacteria;p__Bacteroidetes;c__Bacteroidia;o__Bacteroidales;f__[Odoribacteraceae];g__Odoribacter;s__	0.244321	0
k__Bacteria;p__Bacteroidetes;c__Bacteroidia;o__Bacteroidales;f__[Paraprevotellaceae];g__;s__	0.421394	0
k__Bacteria;p__Bacteroidetes;c__Bacteroidia;o__Bacteroidales;f__[Paraprevotellaceae];g__Paraprevotella;s__	-0.458797	0
k__Bacteria;p__Bacteroidetes;c__Bacteroidia;o__Bacteroidales;f__[Paraprevotellaceae];g__[Prevotella];s__	-0.0589499	0
k__Bacteria;p__Cyanobacteria;c__4C0d-2;o__YS2;f__;g__;s__	0.575235	0
k__Bacteria;p__Elusimicrobia;c__Elusimicrobia;o__Elusimicrobiales;f__Elusimicrobiaceae;g__;s__	-0.256717	0
k__Bacteria;p__Firmicutes;c__Bacilli;o__Lactobacillales;f__Lactobacillaceae;g__Lactobacillus;s__ruminis	0.516237	0
k__Bacteria;p__Firmicutes;c__Bacilli;o__Lactobacillales;f__Streptococcaceae;g__Streptococcus;s__	-0.386389	0
k__Bacteria;p__Firmicutes;c__Clostridia;o__Clostridiales;__;__;__	0.10743	0
k__Bacteria;p__Firmicutes;c__Clostridia;o__Clostridiales;f__;g__;s__	0.260048	0
k__Bacteria;p__Firmicutes;c__Clostridia;o__Clostridiales;f__Christensenellaceae;g__;s__	-0.124645	0
k__Bacteria;p__Firmicutes;c__Clostridia;o__Clostridiales;f__Clostridiaceae;g__02d06;s__	0.0612185	0
k__Bacteria;p__Firmicutes;c__Clostridia;o__Clostridiales;f__Clostridiaceae;g__Clostridium;s__	0.078972	0
k__Bacteria;p__Firmicutes;c__Clostridia;o__Clostridiales;f__Clostridiaceae;g__Clostridium;s__celatum	-0.224904	0
k__Bacteria;p__Firmicutes;c__Clostridia;o__Clostridiales;f__Lachnospiraceae;__;__	0.53461	0
k__Bacteria;p__Firmicutes;c__Clostridia;o__Clostridiales;f__Lachnospiraceae;g__;s__	-0.415061	1
k__Bacteria;p__Firmicutes;c__Clostridia;o__Clostridiales;f__Lachnospiraceae;g__Anaerostipes;s__	0.0581306	0
k__Bacteria;p__Firmicutes;c__Clostridia;o__Clostridiales;f__Lachnospiraceae;g__Blautia;s__	0.27694	0
k__Bacteria;p__Firmicutes;c__Clostridia;o__Clostridiales;f__Lachnospiraceae;g__Blautia;s__obeum	-0.0721982	0
k__Bacteria;p__Firmicutes;c__Clostridia;o__Clostridiales;f__Lachnospiraceae;g__Butyrivibrio;s__crossotus	0.347913	0
k__Bacteria;p__Firmicutes;c__Clostridia;o__Clostridiales;f__Lachnospiraceae;g__Clostridium;__	0.720956	0
k__Bacteria;p__Firmicutes;c__Clostridia;o__Clostridiales;f__Lachnospiraceae;g__Clostridium;s__clostridioforme	-0.00591026	0
k__Bacteria;p__Firmicutes;c__Clostridia;o__Clostridiales;f__Lachnospiraceae;g__Coprococcus;s__	-0.0938786	0
k__Bacteria;p__Firmicutes;c__Clostridia;o__Clostridiales;f__Lachnospiraceae;g__Coprococcus;s__catus	-0.116976	0
k__Bacteria;p__Firmicutes;c__Clostridia;o__Clostridiales;f__Lachnospiraceae;g__Coprococcus;s__eutactus	0.12257	0
k__Bacteria;p__Firmicutes;c__Clostridia;o__Clostridiales;f__Lachnospiraceae;g__Dorea;s__	0.152692	0
k__Bacteria;p__Firmicutes;c__Clostridia;o__Clostridiales;f__Lachnospiraceae;g__Dorea;s__formicigenerans	0.344984	0
k__Bacteria;p__Firmicutes;c__Clostridia;o__Clostridiales;f__Lachnospiraceae;g__Dorea;s__longicatena	0.346154	0
k__Bacteria;p__Firmicutes;c__Clostridia;o__Clostridiales;f__Lachnospiraceae;g__Lachnobacterium;s__	-0.389727	0
k__Bacteria;p__Firmicutes;c__Clostridia;o__Clostridiales;f__Lachnospiraceae;g__Lachnospira;s__	-0.85776	0
k__Bacteria;p__Firmicutes;c__Clostridia;o__Clostridiales;f__Lachnospiraceae;g__Roseburia;__	-0.672166	0
k__Bacteria;p__Firmicutes;c__Clostridia;o__Clostridiales;f__Lachnospiraceae;g__Roseburia;s__	0.129175	0
k__Bacteria;p__Firmicutes;c__Clostridia;o__Clostridiales;f__Lachnospiraceae;g__Roseburia;s__faecis	-0.827045	0
k__Bacteria;p__Firmicutes;c__Clostridia;o__Clostridiales;f__Lachnospiraceae;g__Roseburia;s__inulinivorans	-0.896485	0
k__Bacteria;p__Firmicutes;c__Clostridia;o__Clostridiales;f__Lachnospiraceae;g__Ruminococcus;s__lactaris	-0.371342	0
k__Bacteria;p__Firmicutes;c__Clostridia;o__Clostridiales;f__Lachnospiraceae;g__[Ruminococcus];s__	0.0611613	0
k__Bacteria;p__Firmicutes;c__Clostridia;o__Clostridiales;f__Lachnospiraceae;g__[Ruminococcus];s__gnavus	-0.182862	0
k__Bacteria;p__Firmicutes;c__Clostridia;o__Clostridiales;f__Lachnospiraceae;g__[Ruminococcus];s__torques	-0.379363	0
k__Bacteria;p__Firmicutes;c__Clostridia;o__Clostridiales;f__Peptostreptococcaceae;__;__	-0.306169	1
k__Bacteria;p__Firmicutes;c__Clostridia;o__Clostridiales;f__Ruminococcaceae;__;__	-0.368	0
k__Bacteria;p__Firmicutes;c__Clostridia;o__Clostridiales;f__Ruminococcaceae;g__;s__	0.282807	0
k__Bacteria;p__Firmicutes;c__Clostridia;o__Clostridiales;f__Ruminococcaceae;g__Butyricicoccus;s__pullicaecorum	0.135875	0
k__Bacteria;p__Firmicutes;c__Clostridia;o__Clostridiales;f__Ruminococcaceae;g__Faecalibacterium;__	-0.29483	0
k__Bacteria;p__Firmicutes;c__Clostridia;o__Clostridiales;f__Ruminococcaceae;g__Faecalibacterium;s__	-0.548247	0
k__Bacteria;p__Firmicutes;c__Clostridia;o__Clostridiales;f__Ruminococcaceae;g__Faecalibacterium;s__prausnitzii	-0.220932	0
k__Bacteria;p__Firmicutes;c__Clostridia;o__Clostridiales;f__Ruminococcaceae;g__Gemmiger;s__formicilis	0.112438	0
k__Bacteria;p__Firmicutes;c__Clostridia;o__Clostridiales;f__Ruminococcaceae;g__Oscillospira;s__	0.0488432	0
k__Bacteria;p__Firmicutes;c__Clostridia;o__Clostridiales;f__Ruminococcaceae;g__Oscillospira;s__guilliermondii	0.0215244	0
k__Bacteria;p__Firmicutes;c__Clostridia;o__Clostridiales;f__Ruminococcaceae;g__Ruminococcus;__	0.227723	0
k__Bacteria;p__Firmicutes;c__Clostridia;o__Clostridiales;f__Ruminococcaceae;g__Ruminococcus;s__	0.138501	0
k__Bacteria;p__Firmicutes;c__Clostridia;o__Clostridiales;f__Ruminococcaceae;g__Ruminococcus;s__albus	0.221882	0
k__Bacteria;p__Firmicutes;c__Clostridia;o__Clostridiales;f__Ruminococcaceae;g__Ruminococcus;s__bromii	-0.58109	0
k__Bacteria;p__Firmicutes;c__Clostridia;o__Clostridiales;f__Ruminococcaceae;g__Ruminococcus;s__callidus	-0.0178282	0
k__Bacteria;p__Firmicutes;c__Clostridia;o__Clostridiales;f__Ruminococcaceae;g__Subdoligranulum;s__variabile	0.135875	0
k__Bacteria;p__Firmicutes;c__Clostridia;o__Clostridiales;f__Veillonellaceae;g__Acidaminococcus;s__	-0.261654	0
k__Bacteria;p__Firmicutes;c__Clostridia;o__Clostridiales;f__Veillonellaceae;g__Dialister;s__	0.754497	0
k__Bacteria;p__Firmicutes;c__Clostridia;o__Clostridiales;f__Veillonellaceae;g__Megamonas;s__	-0.194968	0
k__Bacteria;p__Firmicutes;c__Clostridia;o__Clostridiales;f__Veillonellaceae;g__Megasphaera;s__	-0.120569	0
k__Bacteria;p__Firmicutes;c__Clostridia;o__Clostridiales;f__Veillonellaceae;g__Mitsuokella;s__	-0.44687	0
k__Bacteria;p__Firmicutes;c__Clostridia;o__Clostridiales;f__Veillonellaceae;g__Mitsuokella;s__multacida	-0.512769	0
k__Bacteria;p__Firmicutes;c__Clostridia;o__Clostridiales;f__Veillonellaceae;g__Phascolarctobacterium;s__	-0.301706	0
k__Bacteria;p__Firmicutes;c__Clostridia;o__Clostridiales;f__[Mogibacteriaceae];g__;s__	0.0688152	0
k__Bacteria;p__Firmicutes;c__Clostridia;o__Clostridiales;f__[Tissierellaceae];g__Parvimonas;s__	0.114591	0
k__Bacteria;p__Firmicutes;c__Clostridia;o__Clostridiales;f__[Tissierellaceae];g__WAL_1855D;s__	0.0568284	0
k__Bacteria;p__Firmicutes;c__Erysipelotrichi;o__Erysipelotrichales;f__Erysipelotrichaceae;__;__	-0.262382	0
k__Bacteria;p__Firmicutes;c__Erysipelotrichi;o__Erysipelotrichales;f__Erysipelotrichaceae;g__;s__	-0.235726	0
k__Bacteria;p__Firmicutes;c__Erysipelotrichi;o__Erysipelotrichales;f__Erysipelotrichaceae;g__Asteroleplasma;s__anaerobium	-0.342337	0
k__Bacteria;p__Firmicutes;c__Erysipelotrichi;o__Erysipelotrichales;f__Erysipelotrichaceae;g__Catenibacterium;s__	0.866029	1
k__Bacteria;p__Firmicutes;c__Erysipelotrichi;o__Erysipelotrichales;f__Erysipelotrichaceae;g__[Eubacterium];s__biforme	0.88701	0
k__Bacteria;p__Fusobacteria;c__Fusobacteriia;o__Fusobacteriales;f__Fusobacteriaceae;g__;s__	0.117926	0
k__Bacteria;p__Lentisphaerae;c__[Lentisphaeria];o__Victivallales;f__Victivallaceae;__;__	-0.208009	0
k__Bacteria;p__Lentisphaerae;c__[Lentisphaeria];o__Victivallales;f__Victivallaceae;g__;s__	-0.00606132	0
k__Bacteria;p__Proteobacteria;c__Alphaproteobacteria;__;__;__;__	-0.344688	0
k__Bacteria;p__Proteobacteria;c__Alphaproteobacteria;o__;f__;g__;s__	-0.155919	0
k__Bacteria;p__Proteobacteria;c__Alphaproteobacteria;o__RF32;f__;g__;s__	-0.468131	0
k__Bacteria;p__Proteobacteria;c__Betaproteobacteria;o__Burkholderiales;__;__;__	0.117926	0
k__Bacteria;p__Proteobacteria;c__Betaproteobacteria;o__Burkholderiales;f__Alcaligenaceae;g__Sutterella;s__	-0.285212	0
k__Bacteria;p__Proteobacteria;c__Deltaproteobacteria;o__Desulfovibrionales;f__Desulfovibrionaceae;g__;s__	0.0752381	0
k__Bacteria;p__Proteobacteria;c__Deltaproteobacteria;o__Desulfovibrionales;f__Desulfovibrionaceae;g__Bilophila;s__	0.832799	2
k__Bacteria;p__Proteobacteria;c__Deltaproteobacteria;o__Desulfovibrionales;f__Desulfovibrionaceae;g__Desulfovibrio;s__	0.235123	0
k__Bacteria;p__Proteobacteria;c__Deltaproteobacteria;o__Desulfovibrionales;f__Desulfovibrionaceae;g__Desulfovibrio;s__D168	-0.203832	0
k__Bacteria;p__Proteobacteria;c__Gammaproteobacteria;o__Aeromonadales;f__Succinivibrionaceae;g__Succinivibrio;s__	0.214237	0
k__Bacteria;p__Proteobacteria;c__Gammaproteobacteria;o__Enterobacteriales;f__Enterobacteriaceae;__;__	-0.00213678	0
k__Bacteria;p__Proteobacteria;c__Gammaproteobacteria;o__Enterobacteriales;f__Enterobacteriaceae;g__Shigella;__	-0.434546	0
k__Bacteria;p__Proteobacteria;c__Gammaproteobacteria;o__Pasteurellales;f__Pasteurellaceae;__;__	-1.10371	1
k__Bacteria;p__Proteobacteria;c__Gammaproteobacteria;o__Pasteurellales;f__Pasteurellaceae;g__Haemophilus;s__parainfluenzae	-0.103815	0
k__Bacteria;p__Tenericutes;c__Mollicutes;o__Anaeroplasmatales;f__Anaeroplasmataceae;g__;s__	-0.311836	0
k__Bacteria;p__Tenericutes;c__Mollicutes;o__RF39;f__;g__;s__	0.207235	0
k__Bacteria;p__Tenericutes;c__RF3;o__ML615J-28;f__;g__;s__	-0.0989078	0
k__Bacteria;p__Verrucomicrobia;c__Opitutae;o__[Cerasicoccales];f__[Cerasicoccaceae];g__;s__	-0.14265	0
k__Bacteria;p__Verrucomicrobia;c__Verrucomicrobiae;o__Verrucomicrobiales;f__Verrucomicrobiaceae;g__Akkermansia;s__muciniphila	0.354207	0
This table was extracted as CSV format from a Volcano plot performed in QIIME2 plataform to investigate differential species abundance. W refers to the strength of the ANCOM test and clr (centered log ratio) is a measure of effect size for a particular species that was significant different among groups. In this case, we tested four groups: 1) control group at baseline (n=12), 2) control group at…
